# Supplementary material for: Blast-Derived Small Extracellular Vesicles in the Plasma of Patients with Acute Myeloid Leukemia Predict Responses to Chemotherapy
Source: Biomedicines. 2023 Dec 7;11(12):3236. doi: 10.3390/biomedicines11123236 (PMC10740822; doi:10.3390/biomedicines11123236)
Supplement: Supplementary file 1 [file biomedicines-11-03236-s001.zip]

Archive with 1 entries (1 files):
- biomedicines-2732088-supplementary.pdf
